# Supplementary material for: Micelle-Based Ocular Inserts for Sustained Delivery and Improved Corneal Permeation of Rebamipide in Dry Eye Disease
Source: Pharmaceutics. 2026 May 7;18(5):578. doi: 10.3390/pharmaceutics18050578 (PMC13210860; doi:10.3390/pharmaceutics18050578)
Supplement: Supplementary file 1 [file pharmaceutics-18-00578-s001.zip]

Archive with 1 entries (1 files):
- pharmaceutics-4251332-supplementary.pdf
